# Supplementary material for: Recently-adopted foraging strategies constrain early chick development in a coastal breeding gull
Source: PeerJ. 2019 Jul 10;7:e7250. doi: 10.7717/peerj.7250 (PMC6626513; doi:10.7717/peerj.7250)
Supplement: Supplemental Information 1 [file peerj-07-7250-s002.xlsx]

## Sheet: composition
Date	Plumage	food	food_category
2016-06-27	pullus	chicken skin	Human food (meat)
2016-06-27	pullus	fish	Fish (indeterminate)
2016-06-22	pullus	bread	Human food (other)
2016-07-01	pullus	potatoes and a beetle	Human food (other)
2016-06-07	Adult	fish	Fish (indeterminate)
2016-06-07	adult	sole	Fish (flat)
2016-05-31	adult	wijting	Fish (round)
2017-07-03	pullus	fish and shrimps	Fish (flat)
2016-07-13	pullus	earth worm	Earthworms, moles, insects
2016-07-13	pullus	earth worm	Earthworms, moles, insects
2016-07-13	pullus	shrimps	Marine invertebrates
2017-07-03	pullus	shrimp	Marine invertebrates
2017-07-03	pullus	shrimp	Marine invertebrates
2017-07-03	pullus	fish	Fish (indeterminate)
2017-07-04	pullus	fish	Fish (indeterminate)
2017-07-03	pullus	fish	Fish (indeterminate)
2017-07-03	pullus	SHRIMP AND CRAB	Marine invertebrates
2008-07-18	pullus	french fries & herring	Human food (other)
2008-07-18	pullus	meat	Human food (meat)
2008-07-11	pullus	fish, shrimp, crab	Fish (flat)
2017-07-07	pullus	haring	Fish (round)
2008-07-02	pullus	merguez	Human food (meat)
2017-07-05	pullus	crab and starfish	Marine invertebrates
2008-06-25	pullus	salmon offal	Human food (other)
2009-05-07	adult	mussells; small about 2 cm	Mussels
2009-05-14	adult	crab	Marine invertebrates
2009-06-02	adult	earthworm but mainly grass and earth	Earthworms, moles, insects
2007-07-10	pullus	fried potato and bacon	Human food (other)
2009-06-02	adult	fish	Fish (indeterminate)
2009-06-02	adult	grass & earth	Earthworms, moles, insects
2009-06-05	adult	French fries with ketchup and mayonaise	Human food (other)
2018-05-30	adult	vis	Fish (indeterminate)
2006-07-03	pullus	fish	Fish (indeterminate)
2006-07-03	pullus	shrimp, cooked fish	Human food (other)
2006-06-07	Adult	meat offal	Human food (meat)
2018-06-29	pullus	rijst	Human food (other)
2006-05-12	Adult	bread, earthworm	Human food (other)
2006-05-17	Adult	earthworm	Earthworms, moles, insects
2006-05-19	Adult	earthworm	Earthworms, moles, insects
2006-05-23	Adult	earthworm	Earthworms, moles, insects
2006-05-23	Adult	maggots	Earthworms, moles, insects
2006-05-23	Adult	bread	Human food (other)
2006-05-24	Adult	fish	Fish (indeterminate)
2006-05-26	Adult	spinach & mushrooms	Human food (other)
2006-05-29	Adult	french fries and beans	Human food (other)
2006-05-29	Adult	chips	Human food (other)
2006-06-01	Adult	butcheries meat	Human food (meat)
2006-05-31	Adult	fish	Fish (indeterminate)
2006-05-29	Adult	fish	Fish (indeterminate)
2006-05-24	Adult	fish	Fish (indeterminate)
2006-06-07	Adult	scampi	Human food (other)
2006-06-07	Adult	bread	Human food (other)
2006-05-24	Adult	butcheries meat	Human food (meat)
2018-06-05	adult	wijting en horsmakreel	Fish (round)
2006-06-19	Adult	maggots	Earthworms, moles, insects
2006-06-19	Adult	greasy stuff	OTHER
2006-06-16	Adult	crab	Marine invertebrates
2006-06-16	Adult	Earthworm	Earthworms, moles, insects
2006-06-16	Adult	fish	Fish (indeterminate)
2006-06-15	4KJ	fish	Fish (indeterminate)
2006-05-30	Adult	fish offal	Fish (flat)
2006-05-31	Adult	fish offal	Fish (flat)
2006-05-31	Adult	meat offal	Human food (meat)
2006-05-31	Adult	french fries	Human food (other)
2008-05-20	adult	Whitting	Fish (round)
2006-05-30	Adult	chips	Human food (other)
2006-07-03	pullus	fish	Fish (indeterminate)
2006-07-07	pullus	meat offal	Human food (meat)
2018-06-05	adult	platvis en garnaal	Fish (flat)
2006-07-12	pullus	herring	Fish (round)
2006-07-07	pullus	fish, >10 H ca10cm	Fish (round)
2006-07-07	pullus	fish, >10 H	Fish (round)
2006-07-17	pullus	fish	Fish (indeterminate)
2006-07-17	pullus	fish	Fish (indeterminate)
2006-07-17	pullus	shrimp	Marine invertebrates
2006-07-14	pullus	meat offal	Human food (meat)
2006-07-14	pullus	blue mussel	Mussels
2006-06-01	Adult	bread	Human food (other)
2006-07-14	pullus	blue mussel	Mussels
2006-05-12	Adult	earthworm	Earthworms, moles, insects
2006-05-15	Adult	bread	Human food (other)
2007-05-21	Adult	French fries	Human food (other)
2018-06-29	pullus	kip	Human food (meat)
2006-06-01	Adult	mussels	Mussels
2006-06-01	Adult	dog- or catfood	Human food (other)
2007-05-24	Adult	clupeids	Fish (round)
2006-06-07	Adult	fish see photo	Fish (indeterminate)
2006-06-01	Adult	bread	Human food (other)
2006-05-29	Adult	french fries	Human food (other)
2006-06-20	Adult	fish	Fish (indeterminate)
2006-07-10	pullus	meat offal	Human food (meat)
2006-05-26	Adult	starfish	Marine invertebrates
2006-07-05	pullus	chicken	Human food (meat)
2006-07-12	pullus	bread	Human food (other)
2006-05-22	Adult	knakworst	Human food (meat)
2006-05-30	Adult	rice and vegetables	Human food (other)
2006-07-12	pullus	8 grijze garnaal, 1 zeester, 2 krab	Marine invertebrates
2006-05-23	Adult	pasta with salmon	Human food (other)
2006-07-03	pullus	cooked salmon	Human food (other)
2006-06-05	Adult	whiting	Fish (round)
2006-05-26	Adult	bread	Human food (other)
2006-07-03	pullus	gadidae, Crangon crangon	Fish (round)
2006-07-05	pullus	chicken	Human food (meat)
2007-06-14	Adult	FLYING ANTS	Earthworms, moles, insects
2007-06-14	Adult	ABOUT 100 EX. CLUPEA HARENGUS OF ABOUT 6 CM	Fish (round)
2007-06-19	Adult	SCAMPI	Human food (other)
2007-07-03	pullus	CLUPEA HARENGUS	Fish (round)
2007-06-18	Adult	COUSCOUS	Human food (other)
2007-06-18	Adult	APPLE TURNOVER	Human food (other)
2007-06-18	Adult	SHRIMP	Marine invertebrates
2007-06-19	Adult	FISH (WHITE)	Fish (round)
2007-06-19	Adult	FISH (WHITE)	Fish (round)
2007-06-19	Adult	FISH (WHITE)	Fish (round)
2007-06-01	Adult	cooked mackerel of at least 17cm	Human food (other)
2007-06-01	Adult	slaughter remains	Human food (meat)
2007-06-06	Adult	mackerel	Fish (round)
2007-06-06	Adult	fish	Fish (indeterminate)
2007-06-01	Adult	mole	Earthworms, moles, insects
2007-05-21	Adult	maggots	Earthworms, moles, insects
2007-05-22	Adult	bread	Human food (other)
2007-05-23	Adult	bread	Human food (other)
2007-05-23	Adult	whiting	Fish (round)
2007-05-23	Adult	maggots, beatles and earthworm	Earthworms, moles, insects
2007-05-24	Adult	whiting	Fish (round)
2007-05-24	Adult	fish	Fish (indeterminate)
2007-05-24	Adult	whiting & shrimp	Fish (round)
2007-05-24	Adult	cooked potato	Human food (other)
2007-07-13	pullus	bread & flying ants	Human food (other)
2008-07-09	pullus	1 sprot (+oogworm) 100mm, 25 haring 60mm, 15 grondel 50à60mm	Fish (round)
2008-07-09	pullus	garnalen ca12	Marine invertebrates
2008-07-09	pullus	1 sprot, 40 garnalen	Marine invertebrates
2008-07-11	pullus	herring! & crab	Fish (round)
2008-07-07	pullus	garnaal & vis	Marine invertebrates
2008-07-07	pullus	lasagna & meat	Human food (meat)
2008-07-07	pullus	potato	Human food (other)
2008-07-15	pullus	fish (white)	Fish (round)
2009-05-07	adult	regenwormen	Earthworms, moles, insects
2008-05-13	adult	earthworm	Earthworms, moles, insects
2008-05-13	adult	offal	Human food (meat)
2008-05-19	adult	witvis	Fish (round)
2012-05-29	adult	fish	Fish (indeterminate)
2008-05-20	adult	fish	Fish (indeterminate)
2008-05-21	adult	Bread	Human food (other)
2008-05-21	adult	Whiting	Fish (round)
2008-05-13	adult	maggots and earthworm	Earthworms, moles, insects
2008-05-13	adult	cod	Fish (round)
2008-05-13	adult	fish (white)	Fish (round)
2008-05-13	adult	fish (white)	Fish (round)
2008-05-13	adult	fish	Fish (indeterminate)
2008-05-13	adult	fish	Fish (indeterminate)
2008-05-30	adult	Herring	Fish (round)
2008-05-30	adult	Herring	Fish (round)
2008-05-30	adult	Whiting	Fish (round)
2008-06-02	adult	lot of whiting	Fish (round)
2008-06-02	adult	Whiting	Fish (round)
2008-06-04	adult	fish	Fish (indeterminate)
2008-06-04	adult	Whiting	Fish (round)
2008-06-09	adult	Whiting	Fish (round)
2008-06-09	adult	Whiting	Fish (round)
2008-06-09	adult	Whiting	Fish (round)
2008-06-09	adult	Whiting	Fish (round)
2008-06-13	adult	Whiting	Fish (round)
2008-06-16	adult	Sole	Fish (flat)
2008-07-09	pullus	fish	Fish (indeterminate)
2008-07-09	pullus	fish	Fish (indeterminate)
2008-06-04	adult	Whiting	Fish (round)
2008-06-16	adult	Whiting	Fish (round)
2008-06-04	adult	Whiting	Fish (round)
2008-06-16	adult	Sole	Fish (flat)
2008-05-27	adult	Whiting	Fish (round)
2008-05-27	adult	Whiting	Fish (round)
2008-05-27	adult	Whiting	Fish (round)
2008-05-27	adult	Whiting	Fish (round)
2008-05-20	adult	Whiting + Common sole + starfish	Fish (round)
2008-05-20	adult	Common sole	Fish (flat)
2008-05-21	adult	Bread	Human food (other)
2008-05-21	adult	Potatoes	Human food (other)
2008-05-21	adult	Bread	Human food (other)
2009-05-07	adult	bread	Human food (other)
2009-05-07	adult	regenwormen	Earthworms, moles, insects
2009-05-06	adult	regenwormen	Earthworms, moles, insects
2009-05-06	adult	witvis	Fish (round)
2009-05-06	adult	brokjes vis	Human food (other)
2009-05-07	adult	regenwormen	Earthworms, moles, insects
2009-05-13	adult	earthworms	Earthworms, moles, insects
2009-05-11	adult	fish	Fish (indeterminate)
2009-05-11	adult	herring spec	Fish (round)
2009-05-28	adult	platvis	Fish (flat)
2009-05-28	adult	offal (chicken)	Human food (meat)
2009-06-02	adult	french fries	Human food (other)
2009-06-01	adult	earthworm& herring	Earthworms, moles, insects
2009-06-05	adult	whitefish	Fish (round)
2009-06-03	adult	whitefish	Fish (round)
2009-06-05	adult	potatoes and bacon	Human food (other)
2009-06-03	adult	fish	Fish (indeterminate)
2009-06-03	adult	fish	Fish (indeterminate)
2009-06-02	adult	fish	Fish (indeterminate)
2009-06-03	adult	whitefish	Fish (round)
2009-06-12	adult	whiting	Fish (round)
2009-06-29	pullus	fish	Fish (indeterminate)
2009-06-29	pullus	fish	Fish (indeterminate)
2009-06-29	pullus	lobster	Marine invertebrates
2009-06-29	pullus	french fries	Human food (other)
2009-06-29	pullus	fish, a lot of fish	Fish (indeterminate)
2009-06-08	adult	fish	Fish (indeterminate)
2009-06-08	adult	fish	Fish (indeterminate)
2009-06-29	pullus	fish	Fish (indeterminate)
2009-07-06	pullus	vis	Fish (indeterminate)
2009-07-06	pullus	vis	Fish (indeterminate)
2009-07-06	pullus	vis	Fish (indeterminate)
2009-07-06	pullus	vis	Fish (indeterminate)
2009-07-06	pullus	krab	Marine invertebrates
2009-07-03	pullus	zalm	Human food (other)
2009-07-03	pullus	vis	Fish (indeterminate)
2009-07-03	pullus	platvis	Fish (flat)
2009-06-29	pullus	fish	Fish (indeterminate)
2009-06-29	pullus	fish	Fish (indeterminate)
2009-07-03	pullus	mosselen+wijting	Mussels
2009-07-06	pullus	garnaal	Marine invertebrates
2009-06-29	pullus	fish	Fish (indeterminate)
2009-06-29	pullus	fish	Fish (indeterminate)
2010-07-16	pullus	FRIETJES	Human food (other)
2010-07-09	pullus	meat	Human food (meat)
2011-05-24	adult	vis	Fish (indeterminate)
2011-05-26	adult	wijting	Fish (round)
2011-05-26	adult	wijting	Fish (round)
2011-07-04	pullus	zalm	Human food (other)
2011-05-26	adult	slachtafval	Human food (meat)
2012-05-29	adult	gekookt ei	Human food (other)
2011-06-01	adult	mol	Earthworms, moles, insects
2011-06-01	adult	tong	Fish (flat)
2010-06-30	pullus	2 sole	Fish (flat)
2010-07-05	pullus	worms	Earthworms, moles, insects
2010-06-30	pullus	2 sole	Fish (flat)
2010-07-12	pullus	SOLE AND SCHRIMP	Fish (flat)
2010-07-16	pullus	MOSSELTJES	Mussels
2010-06-30	pullus	ham	Human food (meat)
2010-06-30	pullus	starfish	Marine invertebrates
2010-07-05	pullus	flat fish	Fish (flat)
2014-06-10	adult	wijting + makreel	Fish (round)
2014-06-04	adult	2 wijting, 1 inktvis, 2 grasballen	Fish (round)
2015-06-01	adult	wijting	Fish (round)
2015-07-08	pullus	vis	Fish (indeterminate)
2015-06-01	adult	pladijs	Fish (flat)
2016-05-26	adult	wijting	Fish (round)
2014-06-16	adult	fish	Fish (indeterminate)
2014-06-16	adult	fish	Fish (indeterminate)
2015-05-26	adult	vis	Fish (indeterminate)
2015-06-01	adult	veel wijting	Fish (round)
2011-07-15	pullus	mossel + zeester	Mussels
2011-07-08	pullus	visafval (stukken vel)	Fish (indeterminate)
2011-07-15	pullus	slachtafval (groot bot)	Human food (meat)
2011-07-04	pullus	visafval	Fish (indeterminate)
2011-07-04	pullus	visafval	Fish (indeterminate)
2011-07-04	pullus	visafval	Fish (indeterminate)
2011-07-12	pullus	visafval	Fish (indeterminate)
2011-07-15	pullus	lever	Human food (meat)
2011-07-15	pullus	gekookte ham	Human food (meat)
2011-07-13	pullus	wormen	Earthworms, moles, insects
2011-07-08	pullus	visafval	Fish (indeterminate)
2011-07-15	pullus	vis	Fish (indeterminate)
2011-07-15	pullus	lever	Human food (meat)
2011-07-15	pullus	witvis	Fish (round)
2013-06-19	adult	vis	Fish (indeterminate)
2013-05-31	adult	chips	Human food (other)
2012-07-06	pullus	regenwormen	Earthworms, moles, insects
2013-06-19	adult	vis	Fish (indeterminate)
2012-05-29	adult	whiting	Fish (round)
2012-06-13	adult	whiting	Fish (round)
2012-05-31	adult	whiting	Fish (round)
2012-05-29	adult	gekookte patatten	Human food (other)
2012-05-22	adult	regenworm	Earthworms, moles, insects
2012-05-22	adult	rondvis	Fish (round)
2012-07-09	pullus	vis	Fish (indeterminate)
2012-07-06	pullus	vis + regenwormen	Fish (indeterminate)
2012-05-18	adult	groentenschotel	Human food (other)
2012-07-06	pullus	regenworm	Earthworms, moles, insects
2012-07-06	pullus	witvis	Fish (round)
2012-05-22	adult	friet	Human food (other)
2012-05-22	adult	whiting	Fish (round)
2012-05-16	adult	whiting	Fish (round)
2012-07-09	pullus	vis	Fish (indeterminate)
2012-07-06	pullus	witvis	Fish (round)
2012-07-09	pullus	vis	Fish (indeterminate)
2012-07-09	pullus	vis	Fish (indeterminate)
2012-07-09	pullus	vis	Fish (indeterminate)
2012-05-21	adult	friet	Human food (other)
2012-07-20	pullus	pasta	Human food (other)
2015-05-26	adult	bread	Human food (other)
2015-07-03	pullus	fish discrads	Fish (flat)
2016-06-21	pullus	fish	Fish (indeterminate)
2016-06-27	pullus	chicken skin	Human food (meat)
2016-06-27	pullus	mussel	Mussels
2016-06-27	pullus	pieterman	Fish (round)
2016-06-27	pullus	shrimp and greater/lesser weever	Marine invertebrates
2016-07-06	pullus	fish	Fish (indeterminate)
2017-05-24	adult	vis	Fish (indeterminate)
2016-07-13	pullus	shrimps	Marine invertebrates
2014-07-11	pullus	inktvis	Marine invertebrates
2014-07-11	pullus	inktvis	Marine invertebrates
2014-07-18	pullus	VIS EN GARNAAL	Fish (indeterminate)
2014-07-11	pullus	inktvis	Marine invertebrates
2016-06-01	adult	fish	Fish (indeterminate)
2016-06-07	adult	bread	Human food (other)
2016-05-31	adult	bread	Human food (other)
